# Supplementary material for: High-Resolution Taxonomic Characterization Reveals Novel Human Microbial Strains with Potential as Risk Factors and Probiotics for Prediabetes and Type 2 Diabetes
Source: Microorganisms. 2023 Mar 15;11(3):758. doi: 10.3390/microorganisms11030758 (PMC10051885; doi:10.3390/microorganisms11030758)
Supplement: Supplementary file 1 [file microorganisms-11-00758-s001.zip]

Archive with 3 entries (3 files):
- Hendricks_etal_Supplementary_Microorganisms-2230320.pdf
- Hendricks_etal_Table_S6_Microorganisms-2230320.xlsx
- Hendricks_etal_Table_S7_Microorganisms-2230320.csv
