# Supplementary material for: High-Resolution Taxonomic Characterization Reveals Novel Human Microbial Strains with Potential as Risk Factors and Probiotics for Prediabetes and Type 2 Diabetes
Source: Microorganisms. 2023 Mar 15;11(3):758. doi: 10.3390/microorganisms11030758 (PMC10051885; doi:10.3390/microorganisms11030758)
Supplement: Supplementary file 1 [file microorganisms-11-00758-s001.zip › Hendricks_etal_Table_S6_Microorganisms-2230320.xlsx]

## Sheet: Table S6
Table S6. Fold change (log 2) of differentially abundant taxa (strain) from all health category comparisons.
Comparison	Phylum	Class	Order	Family	Genus	Species	Strain	log2FoldChange	pvalue	padj
Prediabetic vs Healthy	Actinobacteria	Actinobacteria	Bifidobacteriales	Bifidobacteriaceae	Bifidobacterium	Bifidobacterium_adolescentis	Bifidobacterium_adolescentis_ATCC_15703	7.70455	0.00106804	0.0310704
Prediabetic vs Healthy	Actinobacteria	Actinobacteria	Bifidobacteriales	Bifidobacteriaceae	Bifidobacterium	Bifidobacterium_pseudocatenulatum	Bifidobacterium_pseudocatenulatum_DSM_20438_=_JCM_1200_=_LMG_10505	25.3252	1.82019e-13	4.54138e-11
Prediabetic vs Healthy	Actinobacteria	Actinobacteria	Bifidobacteriales	Bifidobacteriaceae	Bifidobacterium	Bifidobacterium_pseudocatenulatum	Bifidobacterium_pseudocatenulatum_unclassified	21.3423	1.95458e-10	1.62556e-08
Prediabetic vs Healthy	Actinobacteria	Coriobacteriia	Eggerthellales	Eggerthellaceae	Slackia	Slackia_piriformis	Slackia_piriformis_YIT_12062	21.5969	2.36472e-07	1.07272e-05
Prediabetic vs Healthy	Bacteroidetes	Bacteroidia	Bacteroidales	Bacteroidaceae	Bacteroides	Bacteroides_coprophilus	Bacteroides_coprophilus_DSM_18228_=_JCM_13818	29.2425	2.53147e-12	4.21068e-10
Prediabetic vs Healthy	Bacteroidetes	Bacteroidia	Bacteroidales	Odoribacteraceae	Odoribacter	Odoribacter_laneus	Odoribacter_laneus_YIT_12061	-21.1282	3.87372e-07	1.61082e-05
Prediabetic vs Healthy	Firmicutes	Bacilli	Lactobacillales	Lactobacillaceae	Lactobacillus	Lactobacillus_animalis	Lactobacillus_animalis_unclassified	16.1212	0.000121462	0.00466229
Prediabetic vs Healthy	Firmicutes	Bacilli	Lactobacillales	Lactobacillaceae	Lactobacillus	Lactobacillus_murinus	Lactobacillus_murinus_unclassified	15.7823	0.00016832	0.0059994
Prediabetic vs Healthy	Firmicutes	Bacilli	Lactobacillales	Streptococcaceae	Streptococcus	Streptococcus_thermophilus	Streptococcus_thermophilus_unclassified	-3.74346	0.00124531	0.0310704
Prediabetic vs Healthy	Firmicutes	Clostridia	Clostridiales	Catabacteriaceae	Catabacteriaceae_unclassified	Catabacteriaceae_unclassified	Catabacteriaceae_unclassified	-5.12487	0.001074	0.0310704
Prediabetic vs Healthy	Firmicutes	Clostridia	Clostridiales	Unknown_family	[Bacteroides]	[Bacteroides]_pectinophilus	[Bacteroides]_pectinophilus_ATCC_43243	-32.0307	9.5439e-15	4.76241e-12
Prediabetic vs Healthy	Firmicutes	Erysipelotrichia	Erysipelotrichales	Erysipelotrichaceae	Catenibacterium	Catenibacterium_mitsuokai	Catenibacterium_mitsuokai_DSM_15897	7.33613	0.00184563	0.0438556
Prediabetic vs Healthy	Firmicutes	Erysipelotrichia	Erysipelotrichales	Erysipelotrichaceae	Erysipelatoclostridium	Erysipelatoclostridium_ramosum	Erysipelatoclostridium_ramosum_DSM_1402	-4.78413	0.000920366	0.0306175
Prediabetic vs Healthy	Firmicutes	Negativicutes	Acidaminococcales	Acidaminococcaceae	Acidaminococcus	Acidaminococcus_intestini	Acidaminococcus_intestini_RyC-MR95	23.1239	1.39322e-10	1.39043e-08
Prediabetic vs Healthy	Firmicutes	Negativicutes	Acidaminococcales	Acidaminococcaceae	Acidaminococcus	Acidaminococcus_intestini	Acidaminococcus_intestini_unclassified	22.0419	3.00498e-09	1.87436e-07
Prediabetic vs Healthy	Firmicutes	Negativicutes	Selenomonadales	Selenomonadaceae	Selenomonas	Selenomonas_unclassified	Selenomonas_unclassified	27.3864	6.84355e-11	8.53732e-09
Prediabetic vs Healthy	Firmicutes	Negativicutes	Veillonellales	Veillonellaceae	Megasphaera	Megasphaera_elsdenii	Megasphaera_elsdenii_unclassified	24.6152	3.72504e-09	2.06533e-07
Prediabetic vs Healthy	Firmicutes	Negativicutes	Veillonellales	Veillonellaceae	Megasphaera	Megasphaera_unclassified	Megasphaera_unclassified	20.2814	1.66975e-09	1.19029e-07
Prediabetic vs Healthy	Proteobacteria	Gammaproteobacteria	Enterobacterales	Enterobacteriaceae	Escherichia	Escherichia_coli	Escherichia_coli_O128:H27	23.1943	3.28764e-08	1.64053e-06
Prediabetic vs Healthy	Proteobacteria	Gammaproteobacteria	Enterobacterales	Enterobacteriaceae	Escherichia	Escherichia_coli	Escherichia_coli_O1:H42	13.6567	0.00114062	0.0310704
Prediabetic vs Healthy	Proteobacteria	Gammaproteobacteria	Enterobacterales	Enterobacteriaceae	Escherichia	Escherichia_coli	Escherichia_coli_O25b:H4-ST131	-10.7201	0.00121909	0.0310704
Prediabetic/healthy vs Healthy	Bacteroidetes	Bacteroidia	Bacteroidales	Bacteroidaceae	Bacteroides	Bacteroides_coprocola	Bacteroides_coprocola_DSM_17136	-24.7587	2.62606e-09	4.22796e-07
Prediabetic/healthy vs Healthy	Bacteroidetes	Bacteroidia	Bacteroidales	Bacteroidaceae	Bacteroides	Bacteroides_coprophilus	Bacteroides_coprophilus_DSM_18228_=_JCM_13818	28.6074	7.96893e-12	3.84899e-09
Prediabetic/healthy vs Healthy	Bacteroidetes	Bacteroidia	Bacteroidales	Odoribacteraceae	Odoribacter	Odoribacter_laneus	Odoribacter_laneus_YIT_12061	-27.8358	1.92456e-11	4.6478e-09
Prediabetic/healthy vs Healthy	Bacteroidetes	Flavobacteriia	Flavobacteriales	Flavobacteriaceae	Flavobacteriaceae_unclassified	Flavobacteriaceae_unclassified	Flavobacteriaceae_unclassified	16.8173	6.12039e-07	3.69518e-05
Prediabetic/healthy vs Healthy	Firmicutes	Bacilli	Lactobacillales	Lactobacillaceae	Lactobacillus	Lactobacillus_animalis	Lactobacillus_animalis_unclassified	17.0616	4.86385e-05	0.00234924
Prediabetic/healthy vs Healthy	Firmicutes	Bacilli	Lactobacillales	Streptococcaceae	Streptococcus	Streptococcus_salivarius	Streptococcus_salivarius_unclassified	-9.34953	4.02393e-08	4.40568e-06
Prediabetic/healthy vs Healthy	Firmicutes	Bacilli	Lactobacillales	Streptococcaceae	Streptococcus	Streptococcus_unclassified	Streptococcus_unclassified	-4.40706	1.8343e-05	0.000984405
Prediabetic/healthy vs Healthy	Proteobacteria	Gammaproteobacteria	Enterobacterales	Enterobacteriaceae	Escherichia	Escherichia_coli	Escherichia_coli_O25b:H4	21.0501	4.99599e-07	3.44724e-05
Prediabetic/healthy vs Healthy	Proteobacteria	Gammaproteobacteria	Enterobacterales	Enterobacteriaceae	Escherichia	Escherichia_coli	Escherichia_coli_O25b:H4-ST131	17.3554	3.18539e-07	2.56424e-05
Prediabetic/healthy vs Healthy	Proteobacteria	Gammaproteobacteria	Enterobacterales	Enterobacteriaceae	Klebsiella	Klebsiella_pneumoniae	Klebsiella_pneumoniae_unclassified	17.0825	4.56074e-08	4.40568e-06
Diabetic vs Healthy	Bacteroidetes	Bacteroidia	Bacteroidales	Bacteroidaceae	Bacteroides	Bacteroides_coprophilus	Bacteroides_coprophilus_DSM_18228_=_JCM_13818	22.8215	4.47283e-09	2.15335e-07
Diabetic vs Healthy	Bacteroidetes	Bacteroidia	Bacteroidales	Bacteroidaceae	Bacteroides	Bacteroides_stercoris	Bacteroides_stercoris_ATCC_43183	19.0798	2.58055e-20	4.34822e-18
Diabetic vs Healthy	Bacteroidetes	Bacteroidia	Bacteroidales	Odoribacteraceae	Odoribacter	Odoribacter_laneus	Odoribacter_laneus_YIT_12061	-24.6204	2.29658e-10	1.28991e-08
Diabetic vs Healthy	Bacteroidetes	Bacteroidia	Bacteroidales	Prevotellaceae	Prevotella	Prevotella_copri	Prevotella_copri_DSM_18205	20.9514	6.71623e-11	4.52674e-09
Diabetic vs Healthy	Firmicutes	Clostridia	Clostridiales	Hungateiclostridiaceae	Hungateiclostridiaceae_unclassified	Hungateiclostridiaceae_unclassified	Hungateiclostridiaceae_unclassified	3.52258	0.00262782	0.0434483
Diabetic vs Healthy	Firmicutes	Clostridia	Clostridiales	Lachnospiraceae	Anaerostipes	Anaerostipes_unclassified	Anaerostipes_unclassified	2.4283	0.000939476	0.0196667
Diabetic vs Healthy	Firmicutes	Clostridia	Clostridiales	Peptostreptococcaceae	Intestinibacter	Intestinibacter_unclassified	Intestinibacter_unclassified	3.81622	2.13069e-05	0.000718043
Diabetic vs Healthy	Firmicutes	Clostridia	Clostridiales	Peptostreptococcaceae	Paeniclostridium	Paeniclostridium_unclassified	Paeniclostridium_unclassified	4.03374	8.68498e-05	0.00243903
Diabetic vs Healthy	Firmicutes	Clostridia	Clostridiales	Peptostreptococcaceae	Peptostreptococcaceae_unclassified	Peptostreptococcaceae_unclassified	Peptostreptococcaceae_unclassified	5.56431	6.84863e-07	2.88499e-05
Diabetic vs Healthy	Firmicutes	Clostridia	Clostridiales	Peptostreptococcaceae	Romboutsia	Romboutsia_timonensis	Romboutsia_timonensis_unclassified	4.64033	0.000156102	0.00404664
Diabetic vs Healthy	Firmicutes	Clostridia	Clostridiales	Peptostreptococcaceae	Romboutsia	Romboutsia_unclassified	Romboutsia_unclassified	4.69288	0.000209913	0.00492412
Diabetic vs Healthy	Firmicutes	Clostridia	Clostridiales	Ruminococcaceae	Negativibacillus	Negativibacillus_unclassified	Negativibacillus_unclassified	-3.77892	0.000992091	0.0196667
Diabetic vs Healthy	Firmicutes	Erysipelotrichia	Erysipelotrichales	Erysipelotrichaceae	Absiella	Absiella_unclassified	Absiella_unclassified	-8.56451	7.39522e-05	0.00226563
Diabetic vs Healthy	Firmicutes	Erysipelotrichia	Erysipelotrichales	Erysipelotrichaceae	Catenibacterium	Catenibacterium_mitsuokai	Catenibacterium_mitsuokai_DSM_15897	18.1766	8.71297e-16	9.78757e-14
Diabetic vs Healthy	Firmicutes	Erysipelotrichia	Erysipelotrichales	Erysipelotrichaceae	Catenibacterium	Catenibacterium_unclassified	Catenibacterium_unclassified	27.1432	7.77001e-14	6.54623e-12
Diabetic vs Healthy	Firmicutes	Negativicutes	Selenomonadales	Selenomonadaceae	Megamonas	Megamonas_unclassified	Megamonas_unclassified	17.3504	8.61263e-06	0.000322495
Diabetic vs Healthy	Firmicutes	Negativicutes	Selenomonadales	Selenomonadaceae	Selenomonas	Selenomonas_unclassified	Selenomonas_unclassified	14.4663	0.000219174	0.00492412
Diabetic vs Healthy	Proteobacteria	Betaproteobacteria	Burkholderiales	Burkholderiales_unclassified	Burkholderiales_unclassified	Burkholderiales_unclassified	Burkholderiales_unclassified	-4.06872	0.00174945	0.0327535
Diabetic vs Healthy	Proteobacteria	Gammaproteobacteria	Enterobacterales	Enterobacteriaceae	Escherichia	Escherichia_coli	Escherichia_coli_O128:H27	11.7398	0.00270746	0.0434483
Diabetic vs Healthy	Proteobacteria	Gammaproteobacteria	Enterobacterales	Enterobacteriaceae	Escherichia	Escherichia_coli	Escherichia_coli_O1:H42	-11.7896	0.00226141	0.0401103
Diabetic vs Healthy	Tenericutes	Mollicutes	Mollicutes_unclassified	Mollicutes_unclassified	Mollicutes_unclassified	Mollicutes_unclassified	Mollicutes_unclassified	22.2237	1.24883e-23	4.20856e-21
Diabetic vs Prediabetic	Actinobacteria	Actinobacteria	Bifidobacteriales	Bifidobacteriaceae	Bifidobacterium	Bifidobacterium_pseudocatenulatum	Bifidobacterium_pseudocatenulatum_DSM_20438_=_JCM_1200_=_LMG_10505	-19.5791	6.85816e-07	1.64596e-05
Diabetic vs Prediabetic	Actinobacteria	Actinobacteria	Bifidobacteriales	Bifidobacteriaceae	Bifidobacterium	Bifidobacterium_pseudocatenulatum	Bifidobacterium_pseudocatenulatum_unclassified	-19.6425	3.02674e-07	7.99061e-06
Diabetic vs Prediabetic	Actinobacteria	Coriobacteriia	Eggerthellales	Eggerthellaceae	Slackia	Slackia_piriformis	Slackia_piriformis_YIT_12062	-23.0361	1.34156e-06	2.95142e-05
Diabetic vs Prediabetic	Bacteroidetes	Bacteroidia	Bacteroidales	Bacteroidaceae	Bacteroides	Bacteroides_stercoris	Bacteroides_stercoris_ATCC_43183	18.519	1.24708e-13	1.64615e-11
Diabetic vs Prediabetic	Bacteroidetes	Bacteroidia	Bacteroidales	Bacteroidaceae	Bacteroides	Bacteroides_vulgatus	Bacteroides_vulgatus_unclassified	-2.74063	0.00562068	0.0449654
Diabetic vs Prediabetic	Bacteroidetes	Bacteroidia	Bacteroidales	Prevotellaceae	Prevotella	Prevotella_copri	Prevotella_copri_DSM_18205	20.6748	1.32179e-07	4.3619e-06
Diabetic vs Prediabetic	Firmicutes	Bacilli	Lactobacillales	Lactobacillaceae	Lactobacillus	Lactobacillus_animalis	Lactobacillus_animalis_unclassified	-21.6255	6.12371e-06	0.000115476
Diabetic vs Prediabetic	Firmicutes	Bacilli	Lactobacillales	Lactobacillaceae	Lactobacillus	Lactobacillus_johnsonii	Lactobacillus_johnsonii_unclassified	-5.14925	0.00174518	0.0177203
Diabetic vs Prediabetic	Firmicutes	Bacilli	Lactobacillales	Lactobacillaceae	Lactobacillus	Lactobacillus_murinus	Lactobacillus_murinus_unclassified	-21.4915	6.98347e-06	0.000122909
Diabetic vs Prediabetic	Firmicutes	Bacilli	Lactobacillales	Streptococcaceae	Streptococcus	Streptococcus_thermophilus	Streptococcus_thermophilus_unclassified	5.409	7.42118e-05	0.000979596
Diabetic vs Prediabetic	Firmicutes	Clostridia	Clostridiales	Catabacteriaceae	Catabacteriaceae_unclassified	Catabacteriaceae_unclassified	Catabacteriaceae_unclassified	5.19617	0.00401993	0.0353754
Diabetic vs Prediabetic	Firmicutes	Clostridia	Clostridiales	Christensenellaceae	Christensenella	Christensenella_unclassified	Christensenella_unclassified	3.62422	0.00379257	0.0345255
Diabetic vs Prediabetic	Firmicutes	Clostridia	Clostridiales	Clostridiaceae	Clostridium	Clostridium_unclassified	Clostridium_unclassified	3.0807	0.00558507	0.0449654
Diabetic vs Prediabetic	Firmicutes	Clostridia	Clostridiales	Hungateiclostridiaceae	Hungateiclostridiaceae_unclassified	Hungateiclostridiaceae_unclassified	Hungateiclostridiaceae_unclassified	5.6172	3.85296e-05	0.000598342
Diabetic vs Prediabetic	Firmicutes	Clostridia	Clostridiales	Lachnospiraceae	Anaerostipes	Anaerostipes_unclassified	Anaerostipes_unclassified	2.5058	0.00429002	0.0365343
Diabetic vs Prediabetic	Firmicutes	Clostridia	Clostridiales	Lachnospiraceae	Lachnoclostridium	Lachnoclostridium_unclassified	Lachnoclostridium_unclassified	-1.25326	0.00364258	0.0343443
Diabetic vs Prediabetic	Firmicutes	Clostridia	Clostridiales	Lachnospiraceae	Robinsoniella	Robinsoniella_unclassified	Robinsoniella_unclassified	2.74682	0.00302904	0.0296172
Diabetic vs Prediabetic	Firmicutes	Clostridia	Clostridiales	Peptostreptococcaceae	Intestinibacter	Intestinibacter_unclassified	Intestinibacter_unclassified	4.61916	2.49465e-05	0.000411618
Diabetic vs Prediabetic	Firmicutes	Clostridia	Clostridiales	Peptostreptococcaceae	Paeniclostridium	Paeniclostridium_unclassified	Paeniclostridium_unclassified	5.02879	6.22771e-05	0.000865323
Diabetic vs Prediabetic	Firmicutes	Clostridia	Clostridiales	Peptostreptococcaceae	Peptostreptococcaceae_unclassified	Peptostreptococcaceae_unclassified	Peptostreptococcaceae_unclassified	6.22664	3.3741e-06	6.85202e-05
Diabetic vs Prediabetic	Firmicutes	Clostridia	Clostridiales	Peptostreptococcaceae	Romboutsia	Romboutsia_timonensis	Romboutsia_timonensis_unclassified	5.63173	9.85439e-05	0.00118253
Diabetic vs Prediabetic	Firmicutes	Clostridia	Clostridiales	Peptostreptococcaceae	Romboutsia	Romboutsia_unclassified	Romboutsia_unclassified	5.66018	0.000143332	0.0016452
Diabetic vs Prediabetic	Firmicutes	Clostridia	Clostridiales	Ruminococcaceae	Flavonifractor	Flavonifractor_plautii	Flavonifractor_plautii_unclassified	-4.12168	0.00132691	0.0140121
Diabetic vs Prediabetic	Firmicutes	Clostridia	Clostridiales	Ruminococcaceae	Flavonifractor	Flavonifractor_unclassified	Flavonifractor_unclassified	-4.72257	0.00050309	0.00553399
Diabetic vs Prediabetic	Firmicutes	Clostridia	Clostridiales	Unknown_family	[Bacteroides]	[Bacteroides]_pectinophilus	[Bacteroides]_pectinophilus_ATCC_43243	24.5737	2.31904e-07	6.80251e-06
Diabetic vs Prediabetic	Firmicutes	Erysipelotrichia	Erysipelotrichales	Erysipelotrichaceae	Catenibacterium	Catenibacterium_mitsuokai	Catenibacterium_mitsuokai_DSM_15897	10.8405	8.64132e-05	0.00108634
Diabetic vs Prediabetic	Firmicutes	Erysipelotrichia	Erysipelotrichales	Erysipelotrichaceae	Catenibacterium	Catenibacterium_unclassified	Catenibacterium_unclassified	17.9227	6.02823e-05	0.000865323
Diabetic vs Prediabetic	Firmicutes	Negativicutes	Acidaminococcales	Acidaminococcaceae	Acidaminococcus	Acidaminococcus_intestini	Acidaminococcus_intestini_RyC-MR95	-26.164	1.82286e-10	1.20309e-08
Diabetic vs Prediabetic	Firmicutes	Negativicutes	Acidaminococcales	Acidaminococcaceae	Acidaminococcus	Acidaminococcus_intestini	Acidaminococcus_intestini_unclassified	-24.572	6.45942e-09	3.41057e-07
Diabetic vs Prediabetic	Firmicutes	Negativicutes	Veillonellales	Veillonellaceae	Megasphaera	Megasphaera_elsdenii	Megasphaera_elsdenii_unclassified	-26.7401	1.96686e-08	8.6542e-07
Diabetic vs Prediabetic	Firmicutes	Negativicutes	Veillonellales	Veillonellaceae	Megasphaera	Megasphaera_unclassified	Megasphaera_unclassified	-26.8276	2.06098e-12	1.81366e-10
Diabetic vs Prediabetic	Proteobacteria	Gammaproteobacteria	Enterobacterales	Enterobacteriaceae	Escherichia	Escherichia_coli	Escherichia_coli_O1:H42	-25.4462	9.14088e-08	3.44742e-06
Diabetic vs Prediabetic	Tenericutes	Mollicutes	Mollicutes_unclassified	Mollicutes_unclassified	Mollicutes_unclassified	Mollicutes_unclassified	Mollicutes_unclassified	23.3642	3.00743e-18	7.93962e-16
Prediabetic vs Prediabetic/healthy	Actinobacteria	Actinobacteria	Bifidobacteriales	Bifidobacteriaceae	Bifidobacterium	Bifidobacterium_pseudocatenulatum	Bifidobacterium_pseudocatenulatum_DSM_20438_=_JCM_1200_=_LMG_10505	21.2289	2.70062e-07	1.33343e-05
Prediabetic vs Prediabetic/healthy	Actinobacteria	Actinobacteria	Bifidobacteriales	Bifidobacteriaceae	Bifidobacterium	Bifidobacterium_pseudocatenulatum	Bifidobacterium_pseudocatenulatum_unclassified	19.0428	2.59649e-06	9.32377e-05
Prediabetic vs Prediabetic/healthy	Actinobacteria	Coriobacteriia	Eggerthellales	Eggerthellaceae	Slackia	Slackia_piriformis	Slackia_piriformis_YIT_12062	22.3099	8.68013e-06	0.000228577
Prediabetic vs Prediabetic/healthy	Bacteroidetes	Bacteroidia	Bacteroidales	Bacteroidaceae	Bacteroides	Bacteroides_coprocola	Bacteroides_coprocola_DSM_17136	26.5886	1.23303e-07	6.95781e-06
Prediabetic vs Prediabetic/healthy	Bacteroidetes	Flavobacteriia	Flavobacteriales	Flavobacteriaceae	Flavobacteriaceae_unclassified	Flavobacteriaceae_unclassified	Flavobacteriaceae_unclassified	-21.9594	4.16047e-08	2.73898e-06
Prediabetic vs Prediabetic/healthy	Firmicutes	Bacilli	Lactobacillales	Streptococcaceae	Lactococcus	Lactococcus_lactis	Lactococcus_lactis_subsp._lactis_Il1403	-7.85634	0.000405517	0.00942231
Prediabetic vs Prediabetic/healthy	Firmicutes	Bacilli	Lactobacillales	Streptococcaceae	Lactococcus	Lactococcus_lactis	Lactococcus_lactis_unclassified	-6.66641	0.000166569	0.00411216
Prediabetic vs Prediabetic/healthy	Firmicutes	Clostridia	Clostridiales	Hungateiclostridiaceae	Hungateiclostridiaceae_unclassified	Hungateiclostridiaceae_unclassified	Hungateiclostridiaceae_unclassified	-4.66318	0.000624394	0.013702
Prediabetic vs Prediabetic/healthy	Firmicutes	Clostridia	Clostridiales	Unknown_family	[Bacteroides]	[Bacteroides]_pectinophilus	[Bacteroides]_pectinophilus_ATCC_43243	-28.7955	9.22214e-09	7.28549e-07
Prediabetic vs Prediabetic/healthy	Firmicutes	Negativicutes	Acidaminococcales	Acidaminococcaceae	Acidaminococcus	Acidaminococcus_intestini	Acidaminococcus_intestini_RyC-MR95	21.6713	5.50371e-07	2.41552e-05
Prediabetic vs Prediabetic/healthy	Firmicutes	Negativicutes	Acidaminococcales	Acidaminococcaceae	Acidaminococcus	Acidaminococcus_intestini	Acidaminococcus_intestini_unclassified	20.2992	5.47522e-06	0.000166362
Prediabetic vs Prediabetic/healthy	Firmicutes	Negativicutes	Selenomonadales	Selenomonadaceae	Selenomonas	Selenomonas_unclassified	Selenomonas_unclassified	35.4844	1.45842e-12	5.76077e-10
Prediabetic vs Prediabetic/healthy	Firmicutes	Negativicutes	Veillonellales	Veillonellaceae	Megasphaera	Megasphaera_elsdenii	Megasphaera_elsdenii_unclassified	22.5471	6.98252e-06	0.000197007
Prediabetic vs Prediabetic/healthy	Firmicutes	Negativicutes	Veillonellales	Veillonellaceae	Megasphaera	Megasphaera_unclassified	Megasphaera_unclassified	19.95	8.04977e-07	3.17966e-05
Prediabetic vs Prediabetic/healthy	Proteobacteria	Gammaproteobacteria	Enterobacterales	Enterobacteriaceae	Escherichia	Escherichia_coli	Escherichia_coli_O128:H27	31.1233	6.01556e-10	5.94037e-08
Prediabetic vs Prediabetic/healthy	Proteobacteria	Gammaproteobacteria	Enterobacterales	Enterobacteriaceae	Escherichia	Escherichia_coli	Escherichia_coli_O25b:H4	-31.2154	4.76572e-10	5.94037e-08
Prediabetic vs Prediabetic/healthy	Proteobacteria	Gammaproteobacteria	Enterobacterales	Enterobacteriaceae	Escherichia	Escherichia_coli	Escherichia_coli_O25b:H4-ST131	-28.0755	3.45548e-12	6.82457e-10
Prediabetic vs Prediabetic/healthy	Proteobacteria	Gammaproteobacteria	Enterobacterales	Enterobacteriaceae	Klebsiella	Klebsiella_pneumoniae	Klebsiella_pneumoniae_unclassified	-17.4016	3.4686e-06	0.000114175
Diabetic vs Prediabetic/healthy	Bacteroidetes	Bacteroidia	Bacteroidales	Bacteroidaceae	Bacteroides	Bacteroides_coprocola	Bacteroides_coprocola_DSM_17136	20.9873	1.31539e-05	0.000281291
Diabetic vs Prediabetic/healthy	Bacteroidetes	Bacteroidia	Bacteroidales	Bacteroidaceae	Bacteroides	Bacteroides_stercoris	Bacteroides_stercoris_ATCC_43183	21.092	4.07299e-17	1.13229e-14
Diabetic vs Prediabetic/healthy	Bacteroidetes	Bacteroidia	Bacteroidales	Bacteroidaceae	Bacteroides	Bacteroides_vulgatus	Bacteroides_vulgatus_ATCC_8482	-3.59261	0.000549631	0.00848874
Diabetic vs Prediabetic/healthy	Bacteroidetes	Bacteroidia	Bacteroidales	Bacteroidaceae	Bacteroides	Bacteroides_vulgatus	Bacteroides_vulgatus_unclassified	-3.17438	0.00154699	0.0226348
Diabetic vs Prediabetic/healthy	Bacteroidetes	Bacteroidia	Bacteroidales	Prevotellaceae	Prevotella	Prevotella_copri	Prevotella_copri_DSM_18205	19.4397	9.25038e-07	3.67372e-05
Diabetic vs Prediabetic/healthy	Bacteroidetes	Bacteroidia	Bacteroidales	Rikenellaceae	Alistipes	Alistipes_sp._5CPEGH6	Alistipes_sp._5CPEGH6_unclassified	-14.7408	0.00196324	0.027289
Diabetic vs Prediabetic/healthy	Bacteroidetes	Flavobacteriia	Flavobacteriales	Flavobacteriaceae	Flavobacteriaceae_unclassified	Flavobacteriaceae_unclassified	Flavobacteriaceae_unclassified	-24.9598	8.08023e-11	5.61576e-09
Diabetic vs Prediabetic/healthy	Firmicutes	Bacilli	Lactobacillales	Lactobacillaceae	Lactobacillus	Lactobacillus_animalis	Lactobacillus_animalis_unclassified	-22.5659	2.93525e-06	9.06665e-05
Diabetic vs Prediabetic/healthy	Firmicutes	Bacilli	Lactobacillales	Lactobacillaceae	Lactobacillus	Lactobacillus_johnsonii	Lactobacillus_johnsonii_unclassified	-5.0172	0.00276301	0.0349144
Diabetic vs Prediabetic/healthy	Firmicutes	Bacilli	Lactobacillales	Streptococcaceae	Streptococcus	Streptococcus_salivarius	Streptococcus_salivarius_unclassified	6.89118	0.000429908	0.00703025
Diabetic vs Prediabetic/healthy	Firmicutes	Bacilli	Lactobacillales	Streptococcaceae	Streptococcus	Streptococcus_unclassified	Streptococcus_unclassified	4.61244	0.00010372	0.00192227
Diabetic vs Prediabetic/healthy	Firmicutes	Clostridia	Clostridiales	Peptostreptococcaceae	Peptostreptococcaceae_unclassified	Peptostreptococcaceae_unclassified	Peptostreptococcaceae_unclassified	4.88784	0.000308405	0.00535853
Diabetic vs Prediabetic/healthy	Firmicutes	Erysipelotrichia	Erysipelotrichales	Erysipelotrichaceae	Catenibacterium	Catenibacterium_mitsuokai	Catenibacterium_mitsuokai_DSM_15897	12.1879	1.07202e-05	0.000248351
Diabetic vs Prediabetic/healthy	Firmicutes	Erysipelotrichia	Erysipelotrichales	Erysipelotrichaceae	Catenibacterium	Catenibacterium_unclassified	Catenibacterium_unclassified	20.6993	4.5537e-06	0.000115084
Diabetic vs Prediabetic/healthy	Firmicutes	Negativicutes	Selenomonadales	Selenomonadaceae	Megamonas	Megamonas_unclassified	Megamonas_unclassified	22.3037	3.34979e-06	9.31242e-05
Diabetic vs Prediabetic/healthy	Firmicutes	Negativicutes	Selenomonadales	Selenomonadaceae	Selenomonas	Selenomonas_unclassified	Selenomonas_unclassified	22.5643	2.57846e-06	8.96016e-05
Diabetic vs Prediabetic/healthy	Proteobacteria	Gammaproteobacteria	Enterobacterales	Enterobacteriaceae	Escherichia	Escherichia_coli	Escherichia_coli_O128:H27	19.6688	4.43754e-05	0.000881169
Diabetic vs Prediabetic/healthy	Proteobacteria	Gammaproteobacteria	Enterobacterales	Enterobacteriaceae	Escherichia	Escherichia_coli	Escherichia_coli_O25b:H4	-24.5262	3.71553e-07	1.72153e-05
Diabetic vs Prediabetic/healthy	Proteobacteria	Gammaproteobacteria	Enterobacterales	Enterobacteriaceae	Escherichia	Escherichia_coli	Escherichia_coli_O25b:H4-ST131	-24.5514	2.63631e-10	1.46579e-08
Diabetic vs Prediabetic/healthy	Proteobacteria	Gammaproteobacteria	Enterobacterales	Enterobacteriaceae	Escherichia	Escherichia_coli	Escherichia_coli_unclassified	-4.61923	0.00210459	0.0278608
Diabetic vs Prediabetic/healthy	Proteobacteria	Gammaproteobacteria	Enterobacterales	Enterobacteriaceae	Klebsiella	Klebsiella_pneumoniae	Klebsiella_pneumoniae_unclassified	-23.1547	7.37393e-11	5.61576e-09
Diabetic vs Prediabetic/healthy	Tenericutes	Mollicutes	Mollicutes_unclassified	Mollicutes_unclassified	Mollicutes_unclassified	Mollicutes_unclassified	Mollicutes_unclassified	20.9759	1.03676e-14	1.44109e-12
